# Supplementary material for: Feasibility of a point-of-care test based on quantum dots with a mobile phone reader for detection of antibody responses
Source: PLoS Negl Trop Dis. 2019 Oct 7;13(10):e0007746. doi: 10.1371/journal.pntd.0007746 (PMC6797214; doi:10.1371/journal.pntd.0007746)
Supplement: S1 File — In the disease category column, description and number of cysts are presented. (XLSX) [file pntd.0007746.s002.xlsx]

## Sheet: Sheet2
SampleID	Ctrl Line	TestLine	Diseases	Ratio Test Line/Control Line (*1000)	Sample Description
1679	8618	74	1	8.58668	U.S. negative
1680	8320	0	1	0	U.S. negative
1681	7780	35	1	4.49871	U.S. negative
1721	8329	51	1	6.12318	U.S. negative
1723	6861	127	1	18.5104	U.S. negative
1739	8588	61	1	7.10293	U.S. negative
1741	7270	0	1	0	U.S. negative
1751	7819	55	1	7.03415	U.S. negative
1754	7365	12	1	1.62933	U.S. negative
1755	8604	1	1	0.116225	U.S. negative
1756	8554	19	1	2.22118	U.S. negative
1758	8593	0	1	0	U.S. negative
1763	7478	55	1	7.35491	U.S. negative
1767	8357	45	1	5.38471	U.S. negative
1779	8057	3	1	0.372347	U.S. negative
1789	7956	0	1	0	U.S. negative
1799	8596	39	1	4.53699	U.S. negative
1902	6067	0	1	0	U.S. negative
1940	7951	0	1	0	U.S. negative
1942	8915	4	1	0.448682	U.S. negative
1944	8735	2	1	0.228964	U.S. negative
1953	8561	37	1	4.32193	U.S. negative
1956	9683	9	1	0.929464	U.S. negative
1957	7983	0	1	0	U.S. negative
1994	8194	0	1	0	U.S. negative
1989	7450	0	1	0	U.S. negative
1990	7148	12	1	1.67879	U.S. negative
1995	8942	56	1	6.26258	U.S. negative
1998	6863	5	1	0.728544	U.S. negative
2008	8336	1	1	0.119962	U.S. negative
2010	8138	47	1	5.77537	U.S. negative
2016	8286	56	1	6.75839	U.S. negative
2018	8608	39	1	4.53067	U.S. negative
2019	8658	29	1	3.3495	U.S. negative
2024	7038	19	1	2.69963	U.S. negative
2038	9101	0	1	0	U.S. negative
2024	7707	15	1	1.94628	U.S. negative
2048	8786	0	1	0	U.S. negative
2049	8817	0	1	0	U.S. negative
2051	7805	0	1	0	U.S. negative
2059	7838	8	1	1.02067	U.S. negative
2062	9331	0	1	0	U.S. negative
2063	8110	2	1	0.246609	U.S. negative
2066	8051	3	1	0.372625	U.S. negative
2075	7394	0	1	0	U.S. negative
2090	7264	21	1	2.89097	U.S. negative
2093	7557	0	1	0	U.S. negative
2110	8578	0	1	0	U.S. negative
2111	8148	0	1	0	U.S. negative
2112	6454	3	1	0.464828	U.S. negative
2114	8634	73	1	8.45495	U.S. negative
2122	9081	0	1	0	U.S. negative
2132	8961	0	1	0	U.S. negative
2140	8916	1	1	0.112158	U.S. negative
2143	8464	4	1	0.47259	U.S. negative
2152	8468	29	1	3.42466	U.S. negative
2154	8137	0	1	0	U.S. negative
2162	8186	1	1	0.12216	U.S. negative
2163	7620	0	1	0	U.S. negative
2166	6838	16	1	2.33987	U.S. negative
2171	7960	0	1	0	U.S. negative
2177	9034	4	1	0.442772	U.S. negative
2185	8680	19	1	2.18894	U.S. negative
2187	8284	101	1	12.1922	U.S. negative
2192	7672	0	1	0	U.S. negative
2197	9070	0	1	0	U.S. negative
2199	8322	16	1	1.92261	U.S. negative
2204	8662	17	1	1.9626	U.S. negative
2214	6738	7	1	1.03888	U.S. negative
2238	6872	38	1	5.52969	U.S. negative
2255	8546	0	1	0	U.S. negative
2259	8745	7	1	0.800457	U.S. negative
2261	7435	6	1	0.806994	U.S. negative
2266	8705	0	1	0	U.S. negative
2269	7130	3	1	0.420757	U.S. negative
2280	8703	3	1	0.344709	U.S. negative
2283	7927	47	1	5.9291	U.S. negative
2284	9148	21	1	2.29558	U.S. negative
2286	7016	151	1	21.5222	U.S. negative
2584	8767	24	1	2.73754	U.S. negative
2600	8629	0	1	0	U.S. negative
2802	7503	0	1	0	U.S. negative
2803	7360	0	1	0	U.S. negative
2804	8938	19	1	2.12576	U.S. negative
2806	6796	0	1	0	U.S. negative
2808	6525	96	1	14.7126	U.S. negative
2809	8093	114	1	14.0862	U.S. negative
2816	6150	28	1	4.55285	U.S. negative
2826	7097	2	1	0.281809	U.S. negative
2829	8714	133	1	15.2628	U.S. negative
2837	7289	39	1	5.35053	U.S. negative
2840	6298	0	1	0	U.S. negative
2841	7144	0	1	0	U.S. negative
2842	6952	71	1	10.2129	U.S. negative
2843	9812	220	1	22.4215	U.S. negative
2844	8086	9	1	1.11303	U.S. negative
2847	8099	47	1	5.80319	U.S. negative
2848	7045	97	1	13.7686	U.S. negative
2850	7388	0	1	0	U.S. negative
2851	7293	0	1	0	U.S. negative
2853	7243	82	1	11.3213	U.S. negative
2870	5879	24	1	4.08233	U.S. negative
2872	6920	53	1	7.65896	U.S. negative
2879	6624	123	1	18.5688	U.S. negative
2880	8015	5	1	0.62383	U.S. negative
2886	7261	45	1	6.19749	U.S. negative
2888	6414	0	1	0	U.S. negative
2890	8244	0	1	0	U.S. negative
2891	9160	38	1	4.14847	U.S. negative
2893	8532	691	1	80.9892	U.S. negative
2894	8061	4	1	0.496216	U.S. negative
2895	9759	227	1	23.2606	U.S. negative
2897	8126	20	1	2.46124	U.S. negative
2899	9013	33	1	3.66138	U.S. negative
2902	6963	15	1	2.15424	U.S. negative
2905	6617	1	1	0.151126	U.S. negative
2906	6901	13	1	1.88378	U.S. negative
2908	6691	0	1	0	U.S. negative
NHSEG1827	8377	0	1	0	Egyptian Negative
NHSEG1838	5851	0	1	0	Egyptian Negative
SMSEG2326	5557	397	1	71.4414	Schistosoma mansoni infected serum
NHSEG1833	8097	0	1	0	Egyptian Negative
NHSEG1830	8291	20	1	2.41225	Egyptian Negative
NHSEG1831	4214	1	1	0.237304	Egyptian Negative
NHSEG1834	8195	0	1	0	Egyptian Negative
NHSEG1835	8696	6	1	0.689972	Egyptian Negative
EG2075	8543	30	1	3.51165	Echinococcus granulosus infected serum
WB1519	9104	98	1	10.7645	Wuchereria bancrofti infected serum
NHSEG1843	9238	0	1	0	Egyptian Negative
NHSEG1839	9338	6	1	0.951022	Egyptian Negative
NHSEG1829	6309	121	1	13.6093	Egyptian Negative
WB1517	8891	0	1	0	Wuchereria bancrofti infected serum
SM1290	8225	0	1	0	Schistosoma mansoni infected serum
WB1518	9611	24	1	2.68216	Wuchereria bancrofti infected serum
EH356	8948	38	1	4.45748	Entamoeba histolytica infected serum
SM1281	8525	35	1	3.88414	Schistosoma mansoni infected serum
EM377	9011	6	1	0.610066	Echincoccus multilocularis infected serum
SM1291	9835	2	1	0.211171	Schistosoma mansoni infected serum
SH1103	9471	0	1	0	Schistosoma haematobium infected serum
EG316	9911	250	1	21.7547	Echinococcus granulosus infected serum
SH1096	8862	78	1	8.66185	Schistosoma haematobium infected serum
SH1120	9005	24	1	2.58037	Schistosoma haematobium infected serum
WB1520	9301	0	1	0	Wuchereria bancrofti infected serum
SH1124	7428	5	1	0.538329	Schistosoma haematobium infected serum
SM1239	9288	0	1	0	Schistosoma mansoni infected serum
SH1116	9653	28	1	2.88511	Schistosoma haematobium infected serum
EG321	9705	0	1	0	Echinococcus granulosus infected serum
SH1126	9077	3	1	0.327154	Schistosoma haematobium infected serum
SH1125	9170	38	1	4.68442	Schistosoma haematobium infected serum
SH1114	8112	63	1	8.02241	Schistosoma haematobium infected serum
SH1129	7853	10	1	1.05396	Schistosoma haematobium infected serum
SH1128	9488	10	1	1.12524	Schistosoma haematobium infected serum
					Number of Viable Cysts	Calcified Cysts	Racemose Cyst	Hydrocephalus
2	8887	1159	2	225.121	0	3	0	0
3	9653	921	2	4.21433	0	2	0	0
10	8341	1151	2	814.528	0	0	1	1
12	7327	3266	2	0	0	8	0	0
13	6855	5745	2	5.83287	0	60	0	0
14	8401	6608	2	2.63761	0	4	0	0
15	8471	1907	2	16.4752	0	1	0	0
16	8617	3381	2	8.57438	0	2	0	0
17	8305	35	2	765.767	0	99	0	0
19	8783	7154	2	282.101	0	4	0	0
20	8559	0	2	296.396	0	4	0	0
21	8632	2880	2	12.556	0	2	0	0
22	7828	655	2	21.5314	0	5	0	0
25	8518	2880	2	13.3794	0	1	0	0
26	8915	52	2	0	0	1	0	0
27	6740	4632	2	2.73015	0	1	0	0
29	8720	23	2	38.8146	0	1	0	0
33	9226	152	2	0	0	1	0	0
34	5903	6901	2	652.08	0	7	0	0
35	5528	5885	2	444.772	0	10	0	0
36	9680	83	2	2.98507	0	2	0	0
37	9149	1013	2	5.05885	0	1	0	0
38	9738	7160	2	65.5549	0	3	0	0
39	8908	6653	2	0.839102	0	13	0	0
40	9317	6144	2	131.92	0	2	0	0
43	8372	1360	2	711.883	0	0	1	0
44	9431	6411	2	543.582	0	4	0	0
45	9766	2222	2	14.8253	0	2	0	0
46	9295	2755	2	140.788	0	1	0	0
48	9159	115	2	701.701	0	0	1	1
50	9053	5332	2	609.518	0	0	1	1
52	9442	2544	2	682.104	0	30	0	0
54	7909	4181	2	2.11064	0	5	0	0
57	7849	169	2	258.044	0	1	0	0
59	9268	124	2	1097.36	0	1	0	0
61	9534	0	2	641.885	0	0	1	0
62	9157	25	2	12.0906	0	4	1	0
65	8605	334	2	829.91	0	30	0	0
68	8983	67	2	297.742	0	10	0	0
69	9107	0	2	0	0	1	0	0
70	8752	5707	2	6.88812	0	11	0	0
77	7804	3471	2	0	0	1	0	0
78	9339	264	2	0	0	1	0	0
81	8395	6078	2	50.3386	0	3	0	0
82	9045	27	2	39.8489	0	1	0	0
83	9686	49	2	21.4126	0	1	0	0
85	8695	570	2	1.07043	0	0	1	0
88	9534	8	2	90.7062	0	1	0	0
89	8960	1182	2	4.1365	0	1	0	0
90	9516	3339	2	705.735	0	0	0	0
91	7254	5164	2	711.3	0	25	0	0
92	8834	4802	2	434.665	0	0	1	0
93	9895	1333	2	846.09	0	2	1	1
94	9357	1673	2	770.086	0	17	1	1
96	9078	590	2	892.922	0	0	1	1
99	7757	115	2	0.11157	0	6	1	1
100	9873	1390	2	434.56	0	0	1	1
101	9493	3428	2	778.909	0	1	1	0
103	8525	5982	2	361.268	0	0	1	0
106	9990	0	2	736.674	0	0	1	1
107	9414	5738	2	714.523	0	5	1	0
108	8826	6891	2	770.064	0	0	1	1
110	8421	5744	2	629.228	0	0	1	1
111	9002	19	2	622.14	0	0	1	0
112	9262	2390	2	9.77199	0	0	0	0
113	6974	7653	2	7.45853	1	0	0	0
117	7634	6583	2	28.2686	1	0	0	0
118	9317	59	2	350.883	1	0	0	0
119	7941	1250	2	178.797	1	0	0	0
120	9483	6087	2	64.9923	1	0	0	0
123	8519	103	2	0	1	0	0	0
124	9369	7070	2	6.33251	1	0	0	0
125	9340	165	2	226.476	1	0	0	0
128	9787	2914	2	1.85529	1	0	0	0
129	7705	1745	2	126.981	1	0	0	0
131	8704	0	2	660.86	1	0	0	0
133	9702	18	2	111.996	1	1	1	0
136	9001	62	2	160.801	1	0	0	0
139	8290	3749	2	14.3022	1	0	0	0
141	9972	0	2	1.25743	1	0	0	0
143	9518	0	2	186.759	1	3	1	0
1563	8860	446	2	0	1	0	0	0
1566	8206	327	2	0.113456	1	0	0	0
1567	9387	201	2	100.397	1	4	1	0
1568	9655	1226	2	8.85536	1	0	0	0
1569	9735	3326	2	9.96278	1	0	0	0
1573	9342	10	2	130.415	2	1	0	0
1574	8925	186	2	445.749	2	0	0	0
1576	8963	813	2	333.642	2	11	1	1
1580	8626	3683	2	235.606	2	0	0	0
1582	8611	275	2	269.434	2	13	0	0
1586	8703	36	2	724.002	2	0	0	0
1593	8805	6214	2	157.411	2	7	0	0
1594	8372	5955	2	465.02	2	3	0	0
1598	9594	0	2	1064.58	3	1	0	0
1601	9065	3048	2	20.8403	3	1	0	0
1604	8209	5425	2	426.965	3	0	0	0
1607	7913	5003	2	0	3	?	0	0
1611	10009	3330	2	632.251	3	99	0	0
1612	8161	914	2	84.8039	3	1	0	0
1613	8099	4180	2	3.5193	3	0	0	0
1616	7877	668	2	5.13717	3	99	0	0
1620	9130	482	2	144.012	3	27	0	0
1621	8112	3526	2	110.722	4	2	0	0
1623	10143	1631	2	134.715	4	8	0	0
1628	8773	4861	2	17.6113	4	0	0	0
1629	10069	4316	2	677.052	4	0	1	1
1632	9143	5389	2	8.77096	4	5	0	0
1636	9452	6422	2	786.573	5	4	0	0
1639	9569	79	2	83.674	5	20	0	0
1641	10418	149	2	687.24	5	0	0	0
1644	8452	4259	2	452.232	5	0	0	0
1648	7913	1464	2	8.25583	5	0	0	0
1651	9668	3278	2	503.904	5	23	0	0
1653	8453	7152	2	247.15	5	1	0	0
1655	9661	34	2	164.891	5	0	0	0
1656	8748	11	2	137.993	6	1	0	1
1658	9757	6606	2	332.701	6	0	0	0
1662	8315	4263	2	185.012	6	4	1?	0
1663	7829	6029	2	509.564	6	2	0	0
1665	8974	530	2	588.976	7	0	0	0
1668	8982	5452	2	341.654	7	10	0	0
2398	10089	10	2	69.616	7	4	0	0
2401	9218	3100	2	339.057	8	0	0	0
2407	9306	4742	2	59.0595	8	0	0	0
2409	8683	2146	2	392.364	9	0	0	0
2412	8556	4909	2	361.108	9	4	0	0
2413	8519	1591	2	52.793	9	0	0	0
2414	8293	7405	2	428.642	9	3	0	0
2418	9192	0	2	516.113	10	2	0	0
2421	8963	1	2	336.299	10	10	0	0
2422	8814	1	2	531.247	11	1	0	0
2424	7419	3224	2	790.051	12	6	0	0
2430	9149	47	2	0.991179	13	0	0	0
2431	9313	935	2	512.688	14	4	0	0
2434	9083	3870	2	31.9359	15	0	0	0
2438	9007	79	2	632.253	15	0	0	0
2447	8990	1560	2	126.181	16	1	0	0
2448	7464	4441	2	589.413	18	19	0	0
2449	9331	7268	2	679.433	19	0	0	0
2457	9147	81	2	426.071	19	3	0	0
2460	8575	1082	2	735.264	22	53	0	0
2465	8866	3203	2	336.238	25	0	0	0
2466	9105	4837	2	1169.07	28	99	0	0
2469	9418	6938	2	780.761	28	7	1	0
2478	8427	5328	2	173.526	32	4	0	0
2479	9527	1372	2	554.086	33	14	0	0
2483	9134	91	2	746.857	38	0	0	0
2485	9020	6445	2	659.44	40	15	0	0
2490	8585	6611	2	95.4108	45	0	0	0
2492	9764	1610	2	862.326	53	0	0	0
2493	9391	4367	2	268.349	55	11	0	0
2494	8574	5395	2	838.074	99	0	0	0
2521	9178	5710	2	338.108	99	0	0	0
2522	9156	2457	2	528.638	99	0	0	0
2530	10443	727	2	573.749	99	15	0	0
2532	9026	7131	2	594.989	99	25	0	0
